# Supplementary material for: X-linked inheritances recessive of congenital nystagmus and autosomal dominant inheritances of congenital cataracts coexist in a Chinese family: a case report and literature review
Source: BMC Med Genet. 2019 Mar 19;20:41. doi: 10.1186/s12881-019-0780-4 (PMC6423883; doi:10.1186/s12881-019-0780-4)
Supplement: Supplementary file 1 — Table S1. The panel of genes screened for the family (662) (XLSX 17 kb) [file 12881_2019_780_MOESM1_ESM.xlsx]

## Sheet: Sheet1
The panel of genes screened for the family (662)
ABCA4
ABCB6
ABCC6
ABHD12
ACBD5
ACO2
ACTA1
ACTB
ADAM9
ADAMTS10
ADAMTS17
ADAMTS18
ADAMTSL4
ADAR
ADGRA3
ADGRV1
ADIPOR1
AGBL1
AGBL5
AGK
AGPS
AHI1
AIPL1
ALDH18A1
ALDH1A3
ALMS1
ANO5
ANTXR1
AP3B1
APOE
APTX
ARL13B
ARL2BP
ARL3
ARL6
ARMS2
ASB10
ASRGL1
ATF6
ATM
ATOH7
ATP13A2
ATP1A3
ATP2C1
ATXN10
ATXN7
B3GLCT
B9D1
BBIP1
BBS1
BBS10
BBS12
BBS2
BBS4
BBS5
BBS7
BBS9
BCOR
BEST1
BFSP1
BFSP2
BLOC1S3
BLOC1S6
BMP4
C10orf11
C12orf57
C12orf65
C1QTNF5
C2
C21orf2
C2orf71
C3
C5AR2
C5orf42
C8orf37
C9
CA4
CABP4
CACNA1A
CACNA1F
CACNA2D4
CAPN3
CAPN5
CASK
CAV1
CAV3
CC2D2A
CCDC28B
CDH23
CDH3
CDHR1
CEP164
CEP250
CEP290
CEP41
CEP78
CERKL
CFB
CFH
CFHR1
CFHR3
CFI
CFL2
CHD7
CHM
CHMP4B
CHN1
CHST6
CIB2
CISD2
CLDN19
CLN3
CLN5
CLN6
CLN8
CLRN1
CLUAP1
CNBP
CNGA1
CNGA3
CNGB1
CNGB3
CNNM4
CNOT9
COL11A1
COL11A2
COL18A1
COL2A1
COL4A1
COL6A1
COL6A2
COL6A3
COL7A1
COL8A2
COL9A1
COL9A2
CRB1
CRX
CRYAA
CRYAB
CRYBA1
CRYBA2
CRYBA4
CRYBB1
CRYBB2
CRYBB3
CRYGA
CRYGB
CRYGC
CRYGD
CRYGS
CSPP1
CST3
CTC1
CTDP1
CTNNA1
CTNND2
CTSD
CTSF
CX3CR1
CYP1B1
CYP27A1
CYP4V2
CYP51A1
DCN
DHCR7
DHDDS
DHX38
DMD
DMPK
DNA2
DNAJC5
DNM1L
DOCK9
DRAM2
DRD5
DTHD1
DTNBP1
DUX4
DYSF
EFEMP1
ELOVL4
ELP4
EMC1
EMD
EPG5
EPHA1
EPHA2
ERBB3
ERCC2
ERCC3
ERCC4
ERCC5
ERCC6
ERCC8
ESR1
EXOSC2
EYA1
EYS
EZR
FAM126A
FAM161A
FBLN5
FBN1
FBN2
FGFR3
FHL1
FKRP
FKTN
FLVCR1
FOXC1
FOXD3
FOXE3
FOXL2
FRAS1
FREM2
FRMD7
FSCN2
FTL
FTO
FXN
FYCO1
FZD4
GALK1
GALT
GCNT2
GDF3
GDF6
GFER
GJA1
GJA3
GJA8
GJB1
GJB2
GLI2
GMPPB
GNAT1
GNAT2
GNB3
GNPAT
GNPTG
GP1BA
GPR143
GPR179
GRK1
GRM6
GRN
GSN
GSTM1
GSTT1
GUCA1A
GUCA1B
GUCY2D
GUSB
HARS
HCCS
HDAC6
HESX1
HEXA
HEXB
HFE
HGF
HGSNAT
HK1
HMCN1
HMGB3
HMX1
HPS1
HPS3
HPS4
HPS5
HPS6
HSF4
HTRA1
IARS2
IDH3B
IDO1
IDUA
IFNGR1
IFT140
IFT172
IFT27
IGBP1
IMPDH1
IMPG1
IMPG2
INPP5E
INVS
IQCB1
IRX5
ITGA2B
ITGA7
ITGB3
ITM2B
JAG1
JAM3
KCNV2
KCTD7
KERA
KIAA1549
KIF11
KIF21A
KIF7
KIZ
KLC2
KLHL7
KMT2D
KRT12
KRT3
LAMA1
LAMA2
LARGE1
LCA5
LCAT
LCT
LGR4
LIM2
LMNA
LMX1B
LOXHD1
LRAT
LRIT3
LRP5
LRPAP1
LTBP2
LYST
LZTFL1
MAB21L2
MAF
MAK
MAN2B1
MANBA
MAPKAPK3
MAPT
MC1R
MCOLN1
MERTK
MFN2
MFRP
MFSD8
MIP
MITF
MKKS
MKS1
MLPH
MPDZ
MPV17
MRE11
MTHFR
MTM1
MT-ND1
MT-ND3
MT-ND4
MT-ND4L
MT-ND5
MT-ND6
MT-TI
MT-TL1
MT-TL2
MT-TN
MTTP
MVK
MYH2
MYH7
MYH9
MYO5A
MYO7A
MYOC
MYOT
NAA10
NAT2
NBAS
NDP
NEB
NECTIN1
NECTIN3
NEK2
NEUROD1
NF1
NF2
NHS
NMNAT1
NOD2
NOG
NPHP1
NPHP3
NPHP4
NR2E1
NR2E3
NR2F1
NRL
NTF4
NXNL1
NYX
OAT
OCA2
OCRL
OFD1
OLFM2
OPA1
OPA3
OPA6
OPN1LW
OPN1MW
OPN1MW2
OPN1SW
OPTC
OPTN
OR2W3
OTX2
P3H2
P3H3
P3H4
PABPN1
PANK2
PAX2
PAX3
PAX6
PCDH15
PCYT1A
PDCD2
PDE6A
PDE6B
PDE6C
PDE6D
PDE6G
PDE6H
PDZD7
PEX1
PEX10
PEX11B
PEX12
PEX13
PEX14
PEX16
PEX19
PEX2
PEX26
PEX3
PEX5
PEX5L
PEX6
PEX7
PGK1
PGR
PHOX2A
PHYH
PIGL
PIKFYVE
PITPNM3
PITX2
PITX3
PLA2G5
PLEKHA1
PLG
PLK4
PNPLA6
POC1B
POLG
POLG2
POMGNT1
POMT1
POMT2
POU3F4
PPT1
PRCD
PRDM13
PRIMPOL
PRKCG
PROM1
PRPF3
PRPF31
PRPF4
PRPF6
PRPF8
PRPH2
PRPS1
PRSS56
PXDN
RAB18
RAB27A
RAB28
RAB3GAP1
RAB3GAP2
RAB7A
RABGGTA
RABGGTB
RARB
RAX
RAX2
RB1
RBP3
RBP4
RCBTB1
RD3
RDH11
RDH12
RDH5
RECQL4
RGR
RGS9
RGS9BP
RHO
RIMS1
RLBP1
RNASEH1
RNLS
ROBO3
ROM1
RP1
RP1L1
RP2
RP9
RPE65
RPGR
RPGRIP1
RPGRIP1L
RRM2B
RS1
RYR1
SAG
SALL1
SALL2
SBF2
SC5D
SCO2
SDCCAG8
SDHA
SEC23A
SELENON
SEMA4A
SGCA
SGCB
SGCD
SGCG
SHH
SHOX
SIL1
SIX5
SIX6
SLC16A12
SLC16A2
SLC24A1
SLC24A5
SLC25A15
SLC25A4
SLC26A4
SLC2A1
SLC33A1
SLC38A8
SLC39A5
SLC45A2
SLC4A11
SLC6A5
SLC7A14
SLC9A6
SLITRK6
SMOC1
SMS
SNAI2
SNRNP200
SOD1
SORD
SOX10
SOX2
SPATA7
SPG7
SPP2
SRD5A3
SREBF2
STRA6
SYNE1
SYNE2
TACSTD2
TAT
TBC1D20
TBC1D24
TBK1
TBX1
TCAP
TCF4
TCOF1
TCTN1
TCTN2
TCTN3
TDRD7
TEAD1
TENM3
TFAP2A
TGFB3
TGFBI
TGFBR1
TGFBR2
TIMM8A
TIMP3
TINF2
TK2
TLR3
TLR4
TLR6
TMEM114
TMEM126A
TMEM138
TMEM216
TMEM231
TMEM237
TMEM67
TMEM70
TMEM98
TMX3
TNNT1
TOPORS
TPM2
TPM3
TPP1
TRIM32
TRNT1
TRPM1
TSPAN12
TTC21B
TTC8
TTLL5
TTN
TTPA
TTR
TUB
TUBA8
TUBB3
TUBGCP4
TUBGCP6
TULP1
TYR
TYRP1
UBIAD1
UCHL1
UNC119
UNC45B
USH1C
USH1G
USH2A
VAX1
VCAN
VHL
VIM
VLDLR
VPS13B
VSX1
VSX2
WDPCP
WDR19
WDR36
WDR73
WFS1
WHRN
WRN
YAP1
ZEB1
ZNF408
ZNF423
ZNF469
ZNF513
ZNF644
