# Supplementary material for: X-linked inheritances recessive of congenital nystagmus and autosomal dominant inheritances of congenital cataracts coexist in a Chinese family: a case report and literature review
Source: BMC Med Genet. 2019 Mar 19;20:41. doi: 10.1186/s12881-019-0780-4 (PMC6423883; doi:10.1186/s12881-019-0780-4)
Supplement: Supplementary file 2 — Table S2. Other variants results of Patient III:1. (XLSX 14 kb) [file 12881_2019_780_MOESM2_ESM.xlsx]

## Sheet: Sheet1
Other variants results of Patient III:1
Gene	Chromosome region	Transcript number	Exon	Nucleotide change	Amino acid change	Homozygous/heterozygosity	Mutant frequency	Pathogenicity analysis	Genetic pattern	Variation source
ADAM9	chr8-38883330	NM_003816	exon10	c.923G>T	p.G308V	het	-	uncertain	AR	mother
EYS	chr6-64431505	NM_001142800	exon43	c.8422G>A	p.A2808T	het	0.0148	uncertain	AR	father
FAM126A	chr7-23004127	NM_032581	exon8	c.650G>A	p.R217Q	het	0.0121	uncertain	AR	father
GPR179	chr17-36490678	NM_001004334	exon8	c.1693C>T	p.R565W	het	0.0013	uncertain	AR	mother
KCNV2	chr9-2719083	NM_133497	exon1	c.1344G>C	p.W448C	het	0.0109	uncertain	AR	father
NPHP4	chr1-5925292	NM_015102	exon27	c.3686A>G	p.Y1229C	het	0.0017	uncertain	AR	father
P3H2	chr3-189706762	NM_001134418	exon4	c.346C>T	p.R116C	het	0.0065	uncertain	AR	mother
PEX5	chr12-7351610	NM_000319	exon5	c.452C>G	p.P151R	het	0.0014	uncertain	AR	father
TCTN3	chr10-97453161	NM_015631	exon2	c.329A>G	p.Y110C	het	0.0016	uncertain	AR	father
